# Supplementary material for: G2P Provides an Integrative Environment for Multi-model genomic selection analysis to improve genotype-to-phenotype prediction
Source: Front Plant Sci. 2023 Aug 4;14:1207139. doi: 10.3389/fpls.2023.1207139 (PMC10437076; doi:10.3389/fpls.2023.1207139)
Supplement: Supplementary file 5 [file Table_1.xlsx]

## Sheet: CV-dataset
Table S1. Prediction precisions for DTT, PH and EW using the 16 GS models with 13 evaluation metrics on the CV-dataset of 1,000 training samples.
Trait: EW
Models	Correlation-based metrics					Threshold-based metrics (30%)
	PCC	KCC	SCC	MSE	R2	RE	Kappa	AUC	AUCpr	F1	Accuracy	NDCG	meanNDCG
RRBLUP	0.423147	0.287146	0.416225	199.145	0.181935	0.417785	0.285703	0.642851	0.547971	0.500328	0.699728	0.885033	0.856047
BayesA	0.423548	0.288859	0.418594	199.557	0.182379	0.424233	0.291317	0.645659	0.548481	0.504255	0.702088	0.885516	0.855525
BayesB	0.420923	0.286493	0.415329	199.757	0.180117	0.419558	0.290271	0.645136	0.547385	0.503523	0.701649	0.885175	0.855978
BayesC	0.421059	0.285937	0.414704	199.666	0.180182	0.416769	0.285315	0.642658	0.545866	0.500053	0.699568	0.884617	0.855248
BL	0.422373	0.287442	0.41652	199.565	0.18129	0.422572	0.289137	0.644569	0.546924	0.502731	0.701171	0.885084	0.85489
BRR	0.421855	0.285957	0.414585	199.424	0.180971	0.416304	0.286086	0.643043	0.546803	0.500597	0.699888	0.884685	0.855558
LASSO	0.355267	0.237252	0.345197	211.838	0.129274	0.374085	0.274529	0.637264	0.524353	0.492511	0.695031	0.878845	0.851404
SPLS	0.327741	0.230158	0.335637	264.371	0.110972	0.362065	0.259748	0.629874	0.482122	0.482171	0.688818	0.86979	0.830815
SVC	0.323329	0.225198	0.33129	-	0.108037	0.360589	0.238888	0.619444	0.455894	0.46758	0.680048	0.865153	0.819051
SVR	0.390566	0.274358	0.398857	234.543	0.155616	0.428693	0.29522	0.64761	0.516007	0.506983	0.70373	0.879883	0.839016
RFC	0.399168	0.274143	0.400877	-	0.162099	0.39208	0.272253	0.636127	0.54153	0.490918	0.694075	0.883956	0.859928
RFR	0.442531	0.30432	0.439739	194.337	0.198102	0.424136	0.307629	0.653814	0.582428	0.515666	0.708945	0.891127	0.869198
BRNN	0.378298	0.249093	0.362844	211.725	0.14676	0.376908	0.252507	0.626254	0.517436	0.477103	0.685776	0.879474	0.852352
RR	0.42386	0.287753	0.417307	199.003	0.182517	0.417892	0.285606	0.642803	0.547352	0.500261	0.699686	0.884711	0.855219
RKHS	0.411414	0.280255	0.406686	201.684	0.172312	0.408355	0.278925	0.639462	0.5387	0.495584	0.69688	0.882563	0.852152
bigRR	0.423238	0.28727	0.416428	199.158	0.182013	0.417812	0.285703	0.642851	0.547964	0.500328	0.699728	0.885	0.855957
Trait: DTT
Models	Correlation-based metrics					Threshold-based metrics (30% )
	PCC	KCC	SCC	MSE	R2	RE	Kappa	AUC	AUCpr	F1	Accuracy	NDCG	meanNDCG
RRBLUP	0.62958	0.443073	0.613944	4.2306	0.397696	0.598627	0.392881	0.69644	0.615231	0.5752	0.744864	0.979875	0.974046
BayesA	0.632989	0.445206	0.617516	4.20049	0.401925	0.603153	0.394027	0.697013	0.616857	0.576	0.745347	0.980086	0.974278
BayesB	0.63324	0.445432	0.617866	4.19732	0.402261	0.601873	0.396407	0.698204	0.616383	0.577667	0.746346	0.980078	0.974339
BayesC	0.630913	0.443592	0.615046	4.21807	0.399343	0.598505	0.393644	0.696822	0.614486	0.575733	0.745185	0.979885	0.974093
BL	0.629174	0.442383	0.613812	4.23108	0.397169	0.599543	0.392501	0.696251	0.613964	0.574933	0.744705	0.979823	0.973849
BRR	0.628317	0.441862	0.612704	4.23942	0.396108	0.596557	0.391356	0.695678	0.613856	0.574133	0.744222	0.97971	0.97376
LASSO	0.566992	0.392748	0.553245	4.7677	0.323284	0.541292	0.332099	0.666049	0.563023	0.532667	0.719324	0.976874	0.969964
SPLS	0.572389	0.398459	0.557747	5.14566	0.329494	0.547493	0.340951	0.670475	0.570535	0.538867	0.723039	0.976959	0.96976
SVC	0.490455	0.345743	0.494257	-	0.242732	0.5134	0.307134	0.653567	0.5256	0.5152	0.708832	0.974336	0.96505
SVR	0.591842	0.414278	0.577297	4.83661	0.352002	0.563899	0.36668	0.68334	0.584863	0.556867	0.733853	0.977829	0.970944
RFC	0.486217	0.346731	0.502002	-	0.2382	0.530387	0.290646	0.645323	0.51356	0.503667	0.701901	0.973747	0.962528
RFR	0.594649	0.41694	0.587188	4.58952	0.355211	0.571734	0.344861	0.672431	0.578284	0.5416	0.724684	0.97765	0.969908
BRNN	0.544759	0.381622	0.539398	4.96683	0.299155	0.537979	0.334379	0.66719	0.559509	0.534267	0.720279	0.97565	0.96677
RR	0.627622	0.441215	0.611605	4.2479	0.395241	0.597958	0.391928	0.695964	0.612766	0.574533	0.744464	0.979834	0.973995
RKHS	0.616433	0.433122	0.602895	4.34494	0.381387	0.583056	0.376492	0.688246	0.603397	0.563733	0.737976	0.979004	0.972798
bigRR	0.583759	0.406971	0.567174	5.12386	0.34263	0.561197	0.365536	0.682768	0.579638	0.556067	0.733373	0.977696	0.97073
Trait: PH
Models	Correlation-based metrics					Threshold-based metrics (30% )
	PCC	KCC	SCC	MSE	R2	RE	Kappa	AUC	AUCpr	F1	Accuracy	NDCG	meanNDCG
RRBLUP	0.630069	0.431908	0.605807	232.805	0.398326	0.591698	0.385076	0.692538	0.598782	0.569259	0.74197	0.95171	0.936651
BayesA	0.629374	0.431521	0.605109	233.106	0.397473	0.589853	0.381563	0.690781	0.597846	0.566801	0.740493	0.951597	0.936654
BayesB	0.628545	0.431257	0.60455	233.619	0.396462	0.590926	0.383525	0.691762	0.597074	0.568174	0.741318	0.951558	0.936383
BayesC	0.629177	0.43128	0.605035	233.178	0.397238	0.589477	0.383933	0.691966	0.597323	0.568461	0.741488	0.951499	0.93645
BL	0.628916	0.430808	0.604318	233.189	0.39692	0.588173	0.382037	0.691019	0.598686	0.567129	0.740696	0.951506	0.936709
BRR	0.628856	0.430811	0.604415	233.286	0.396801	0.588952	0.383924	0.691962	0.598469	0.568456	0.741484	0.951509	0.936588
LASSO	0.573264	0.387013	0.548855	260.184	0.330497	0.515001	0.320759	0.66038	0.550388	0.524207	0.714982	0.943293	0.926748
SPLS	0.55595	0.37903	0.537138	294.108	0.311237	0.522815	0.332615	0.666308	0.544942	0.532513	0.719956	0.943484	0.925939
SVC	0.457813	0.312498	0.451629	-	0.212553	0.464744	0.290406	0.645203	0.516444	0.502942	0.702247	0.936951	0.917717
SVR	0.589436	0.403942	0.570761	267.976	0.349146	0.556781	0.358889	0.679444	0.572402	0.550916	0.730981	0.946597	0.928649
RFC	0.504873	0.35256	0.509882	-	0.257283	0.471532	0.291896	0.645948	0.52547	0.503983	0.702875	0.936345	0.915471
RFR	0.608224	0.414099	0.587799	248.543	0.371557	0.544588	0.34898	0.67449	0.579416	0.543971	0.726827	0.945883	0.928374
BRNN	0.545124	0.367771	0.523591	272.602	0.300056	0.507449	0.327368	0.663684	0.542925	0.528843	0.717749	0.9429	0.926917
RR	0.628186	0.430725	0.604187	233.735	0.395972	0.588411	0.384599	0.6923	0.597756	0.568927	0.741768	0.951316	0.936156
RKHS	0.619067	0.423456	0.595172	238.028	0.384701	0.57238	0.372073	0.686037	0.59351	0.560148	0.736516	0.949692	0.934625
bigRR	0.595545	0.409778	0.576973	272.591	0.356265	0.570319	0.372872	0.686436	0.580145	0.560713	0.736847	0.948725	0.932165
