# Supplementary material for: G2P Provides an Integrative Environment for Multi-model genomic selection analysis to improve genotype-to-phenotype prediction
Source: Front Plant Sci. 2023 Aug 4;14:1207139. doi: 10.3389/fpls.2023.1207139 (PMC10437076; doi:10.3389/fpls.2023.1207139)
Supplement: Supplementary file 6 [file Table_2.xlsx]

## Sheet: Test-dataset
Table S2. Prediction precisions for DTT, PH, and EW using the 16 GS models with the 13 evaluation metrics on the Test-dataset containing 404 predicting samples.
Trait: EW
Models	Correlation-based metrics					Threshold-based metrics (30%)
	PCC	KCC	SCC	MSE	R2	RE	Kappa	AUC	AUCpr	F1	Accuracy	NDCG	meanNDCG
RRBLUP	0.493748	0.336838	0.487255	208.046	0.243787	0.507662	0.327512	0.663756	0.564137	0.528926	0.717822	0.900879	0.872959
BayesA	0.500573	0.340647	0.494073	206.151	0.250574	0.529913	0.33931	0.669655	0.55923	0.53719	0.722772	0.901302	0.868278
BayesB	0.503347	0.344209	0.497388	205.618	0.253358	0.531813	0.362906	0.681453	0.559174	0.553719	0.732673	0.901929	0.869085
BayesC	0.492014	0.334038	0.484425	208.437	0.242078	0.481893	0.315714	0.657857	0.563528	0.520661	0.712871	0.898101	0.873237
BL	0.49805	0.337846	0.489407	206.896	0.248054	0.522219	0.33931	0.669655	0.561539	0.53719	0.722772	0.901923	0.871118
BRR	0.489763	0.33561	0.485917	209.364	0.239868	0.499018	0.315714	0.657857	0.555125	0.520661	0.712871	0.89953	0.871305
LASSO	0.464733	0.310101	0.458593	220.321	0.215977	0.505934	0.315714	0.657857	0.544208	0.520661	0.712871	0.901041	0.871872
SPLS	0.446145	0.310943	0.452476	236.418	0.199045	0.480757	0.315714	0.657857	0.514278	0.520661	0.712871	0.882786	0.833765
SVC	0.399486	0.274507	0.400655	-	0.159589	0.460539	0.292118	0.646059	0.47997	0.504132	0.70297	0.874935	0.817728
SVR	0.480235	0.327036	0.469024	232.989	0.230626	0.472513	0.33931	0.669655	0.563532	0.53719	0.722772	0.888296	0.852895
RFC	0.476349	0.326195	0.479378	-	0.226909	0.50561	0.351108	0.675554	0.579503	0.545455	0.727723	0.896592	0.864208
RFR	0.530425	0.353644	0.510221	201.746	0.28135	0.44956	0.303916	0.651958	0.606354	0.512397	0.707921	0.898216	0.886637
BRNN	0.430774	0.298609	0.437322	226.299	0.185566	0.410387	0.244926	0.622463	0.494538	0.471074	0.683168	0.874229	0.831107
RR	0.493904	0.336298	0.486709	208.008	0.243941	0.507662	0.327512	0.663756	0.567035	0.528926	0.717822	0.900993	0.873111
RKHS	0.491731	0.332465	0.482992	208.693	0.2418	0.493775	0.327512	0.663756	0.576232	0.528926	0.717822	0.899688	0.873871
bigRR	0.494081	0.337109	0.487473	207.939	0.244116	0.507662	0.327512	0.663756	0.564239	0.528926	0.717822	0.900994	0.873284
Trait: DTT
Models	Correlation-based metrics					Threshold-based metrics (30% )
	PCC	KCC	SCC	MSE	R2	RE	Kappa	AUC	AUCpr	F1	Accuracy	NDCG	meanNDCG
RRBLUP	0.633759	0.436546	0.603507	4.32152	0.401651	0.654463	0.421896	0.710948	0.6564	0.595041	0.757426	0.982729	0.978434
BayesA	0.638124	0.438133	0.605836	4.28145	0.407202	0.67506	0.421896	0.710948	0.659631	0.595041	0.757426	0.984979	0.982954
BayesB	0.636716	0.442149	0.610968	4.28805	0.405407	0.668607	0.421896	0.710948	0.652177	0.595041	0.757426	0.982691	0.977061
BayesC	0.634206	0.435877	0.602933	4.31747	0.402217	0.637603	0.410098	0.705049	0.656721	0.586777	0.752475	0.983609	0.982215
BL	0.624612	0.429084	0.594981	4.40612	0.39014	0.674227	0.445493	0.722746	0.658181	0.61157	0.767327	0.982969	0.977353
BRR	0.62967	0.433968	0.599898	4.35939	0.396484	0.653065	0.410098	0.705049	0.649336	0.586777	0.752475	0.982627	0.978226
LASSO	0.596991	0.40484	0.565972	4.62768	0.356398	0.583421	0.351108	0.675554	0.608951	0.545455	0.727723	0.980832	0.978575
SPLS	0.571382	0.384391	0.54106	5.09361	0.326477	0.548277	0.33931	0.669655	0.624781	0.53719	0.722772	0.977969	0.973455
SVC	0.499932	0.350526	0.504864	-	0.249932	0.537575	0.28032	0.64016	0.481128	0.495868	0.69802	0.970762	0.9529
SVR	0.592511	0.395594	0.552558	4.99421	0.35107	0.572235	0.315714	0.657857	0.583906	0.520661	0.712871	0.979478	0.975768
RFC	0.542712	0.369186	0.529125	-	0.294536	0.634699	0.3983	0.69915	0.59566	0.578512	0.747525	0.978094	0.966622
RFR	0.633839	0.443115	0.611854	4.43289	0.401752	0.689446	0.433694	0.716847	0.666112	0.603306	0.762376	0.982749	0.975788
BRNN	0.536369	0.37539	0.527222	5.1486	0.287692	0.564231	0.374704	0.687352	0.627017	0.561983	0.737624	0.977172	0.97009
RR	0.634005	0.43672	0.603352	4.31886	0.401962	0.638087	0.410098	0.705049	0.655316	0.586777	0.752475	0.982212	0.978412
RKHS	0.609751	0.41783	0.581919	4.53484	0.371796	0.638087	0.386502	0.693251	0.615294	0.570248	0.742574	0.980645	0.973754
bigRR	0.581627	0.396957	0.55401	5.28187	0.33829	0.588799	0.362906	0.681453	0.573147	0.553719	0.732673	0.977988	0.970195
Trait: PH
Models	Correlation-based metrics					Threshold-based metrics (30% )
	PCC	KCC	SCC	MSE	R2	RE	Kappa	AUC	AUCpr	F1	Accuracy	NDCG	meanNDCG
RRBLUP	0.655788	0.475412	0.64392	248.331	0.430057	0.649385	0.457291	0.728645	0.626284	0.619835	0.772277	0.948491	0.917357
BayesA	0.660151	0.474601	0.644521	246.084	0.4358	0.650953	0.457291	0.728645	0.633632	0.619835	0.772277	0.950436	0.922026
BayesB	0.657377	0.475019	0.643951	247.358	0.432145	0.673184	0.492685	0.746342	0.633944	0.644628	0.787129	0.950355	0.917738
BayesC	0.656874	0.475019	0.643017	247.654	0.431483	0.652848	0.457291	0.728645	0.626301	0.619835	0.772277	0.949551	0.919185
BL	0.656084	0.473052	0.641845	248.308	0.430446	0.674158	0.480887	0.740443	0.624809	0.636364	0.782178	0.950277	0.917487
BRR	0.65731	0.473002	0.641881	247.77	0.432057	0.668291	0.480887	0.740443	0.630124	0.636364	0.782178	0.950901	0.920312
LASSO	0.611985	0.425301	0.587011	272.414	0.374526	0.619681	0.445493	0.722746	0.626336	0.61157	0.767327	0.947244	0.918328
SPLS	0.58993	0.398304	0.556954	295.139	0.348017	0.540292	0.3983	0.69915	0.572555	0.578512	0.747525	0.943437	0.922447
SVC	0.466942	0.338554	0.481981	-	0.218035	0.445488	0.268522	0.634261	0.523845	0.487603	0.693069	0.932842	0.908196
SVR	0.580964	0.429457	0.590738	307.445	0.33752	0.549218	0.386502	0.693251	0.575895	0.570248	0.742574	0.928602	0.880681
RFC	0.529526	0.379483	0.54841	-	0.280398	0.603984	0.410098	0.705049	0.545446	0.586777	0.752475	0.940898	0.904522
RFR	0.646358	0.452742	0.631389	265.731	0.417779	0.655865	0.445493	0.722746	0.624263	0.61157	0.767327	0.952987	0.92869
BRNN	0.547015	0.366265	0.514894	308.11	0.299226	0.53846	0.327512	0.663756	0.572267	0.528926	0.717822	0.948411	0.935167
RR	0.656567	0.475855	0.644566	247.911	0.431081	0.645452	0.445493	0.722746	0.628171	0.61157	0.767327	0.948483	0.918125
RKHS	0.644468	0.465675	0.633744	254.347	0.415339	0.653175	0.457291	0.728645	0.62073	0.619835	0.772277	0.948083	0.915406
bigRR	0.655667	0.47524	0.643667	248.352	0.429899	0.649385	0.457291	0.728645	0.624576	0.619835	0.772277	0.948256	0.91671
