# Supplementary material for: G2P Provides an Integrative Environment for Multi-model genomic selection analysis to improve genotype-to-phenotype prediction
Source: Front Plant Sci. 2023 Aug 4;14:1207139. doi: 10.3389/fpls.2023.1207139 (PMC10437076; doi:10.3389/fpls.2023.1207139)
Supplement: Supplementary file 7 [file Table_3.xlsx]

## Sheet: with_fix_effects
Table S3. Prediction precisions for EW with DTT and PH considered as fixed effects by the 16 GS models with the 13 evaluation metrics on the CV-dataset containing 1000 training samples.
CV-dataset EW
Models	Correlation-based metrics					Threshold-based metrics (30% )
	PCC	KCC	SCC	MSE	R2	RE	Kappa	AUC	AUCpr	F1	Accuracy	NDCG	meanNDCG
RRBLUP	0.439057	0.300671	0.433695	196.807	0.195361	0.467167	0.325619	0.66281	0.548572	0.527933	0.71676	0.888605	0.852697
BayesA	0.462227	0.314649	0.452472	189.784	0.216191	0.483143	0.328762	0.664381	0.564737	0.530133	0.71808	0.893033	0.86002
BayesB	0.462846	0.315491	0.453703	189.639	0.216739	0.482563	0.331143	0.665571	0.564771	0.5318	0.71908	0.892781	0.859682
BayesC	0.461725	0.314979	0.452994	190.022	0.215687	0.482558	0.330571	0.665286	0.563958	0.5314	0.71884	0.892693	0.859355
BL	0.461741	0.315112	0.453136	189.912	0.215751	0.48111	0.330381	0.66519	0.56376	0.531267	0.71876	0.89251	0.859335
BRR	0.463991	0.315664	0.454099	189.347	0.217784	0.482623	0.328	0.664	0.564196	0.5296	0.71776	0.893179	0.860624
LASSO	0.405297	0.273164	0.395252	202.239	0.167314	0.421578	0.29581	0.647905	0.538226	0.507067	0.70424	0.886195	0.857659
SPLS	0.395677	0.269044	0.3901	236.131	0.159503	0.421435	0.286762	0.643381	0.509224	0.500733	0.70044	0.882285	0.847632
SVC	0.331852	0.23127	0.339844	8452.2	0.113313	0.368856	0.243238	0.621619	0.457982	0.470267	0.68216	0.866223	0.819417
SVR	0.399022	0.28176	0.40852	230.617	0.162132	0.428195	0.296571	0.648286	0.520206	0.5076	0.70456	0.880307	0.840287
RFC	0.406102	0.279751	0.408717	8449.58	0.167585	0.395799	0.277238	0.638619	0.545771	0.494067	0.69644	0.884672	0.860308
RFR	0.463852	0.32302	0.465573	189.636	0.217834	0.446059	0.323714	0.661857	0.593813	0.5266	0.71596	0.894353	0.871592
BRNN	0.409905	0.273637	0.396625	204.498	0.171038	0.428515	0.286952	0.643476	0.538738	0.500867	0.70052	0.886535	0.857343
RR	0.411452	0.279252	0.40475	203.735	0.171997	0.43583	0.308	0.654	0.533552	0.5156	0.70936	0.884122	0.849277
RKHS	0.451485	0.307728	0.443171	192.202	0.206523	0.471904	0.322857	0.661429	0.553044	0.526	0.7156	0.890357	0.856037
bigRR	0.41222	0.28059	0.406754	3097.1	0.172559	0.399592	0.286381	0.64319	0.546771	0.500467	0.70028	0.88236	0.853576
Test-dataset EW
Models	Global metrics					Threshold-based metrics (30%)
	PCC	KCC	SCC	MSE	R2	RE	Kappa	AUC	AUCpr	F1	accuracy	NDCG	meanNDCG
RRBLUP	0.530679	0.362808	0.522102	197.383	0.28162	0.55362	0.362906	0.681453	0.599492	0.553719	0.732673	0.903734	0.868708
BayesA	0.531883	0.364233	0.52391	197.261	0.2829	0.535455	0.351108	0.675554	0.598589	0.545455	0.727723	0.905929	0.878311
BayesB	0.53994	0.370793	0.534133	194.766	0.291536	0.555015	0.362906	0.681453	0.598989	0.553719	0.732673	0.909548	0.882034
BayesC	0.549927	0.377819	0.543117	191.993	0.302419	0.584522	0.386502	0.693251	0.612817	0.570248	0.742574	0.913996	0.884277
BL	0.530504	0.359516	0.51969	198.3	0.281435	0.533079	0.351108	0.675554	0.605436	0.545455	0.727723	0.908466	0.885603
BRR	0.538329	0.367083	0.527053	195.952	0.289798	0.562399	0.362906	0.681453	0.610063	0.553719	0.732673	0.912502	0.88695
LASSO	0.526924	0.359147	0.520394	202.696	0.277649	0.53929	0.351108	0.675554	0.585423	0.545455	0.727723	0.907362	0.87941
SPLS	0.449458	0.303744	0.440827	228.545	0.202013	0.464685	0.292118	0.646059	0.501791	0.504132	0.70297	0.880979	0.834039
SVC	0.409656	0.279544	0.408282	8626.01	0.167818	0.489287	0.315714	0.657857	0.484825	0.520661	0.712871	0.879054	0.819807
SVR	0.49482	0.336838	0.482679	226.022	0.244847	0.512301	0.362906	0.681453	0.571403	0.553719	0.732673	0.893049	0.853534
RFC	0.482538	0.329948	0.483388	8623.17	0.232843	0.481513	0.33931	0.669655	0.587937	0.53719	0.722772	0.894262	0.866348
RFR	0.549843	0.381849	0.547443	198.045	0.302328	0.574053	0.410098	0.705049	0.635392	0.586777	0.752475	0.90886	0.877457
BRNN	0.45544	0.305931	0.445859	217.816	0.207426	0.470105	0.315714	0.657857	0.54032	0.520661	0.712871	0.895676	0.868981
RR	0.488942	0.334013	0.48102	210.29	0.239065	0.479258	0.303916	0.651958	0.57213	0.512397	0.707921	0.893053	0.862399
RKHS	0.550562	0.379416	0.545139	191.95	0.303119	0.575008	0.3983	0.69915	0.617595	0.578512	0.747525	0.912354	0.882882
bigRR	0.495724	0.33701	0.491221	2318.26	0.245743	0.575787	0.374704	0.687352	0.572304	0.561983	0.737624	0.909625	0.87669
