# Supplementary material for: G2P Provides an Integrative Environment for Multi-model genomic selection analysis to improve genotype-to-phenotype prediction
Source: Front Plant Sci. 2023 Aug 4;14:1207139. doi: 10.3389/fpls.2023.1207139 (PMC10437076; doi:10.3389/fpls.2023.1207139)
Supplement: Supplementary file 8 [file Table_4.xlsx]

## Sheet: Sheet1
Table S4. Prediction precisions for grain yield (GY) using the 16 GS models and two integration methods with the 13 evaluation metrics on the real-world breeding data.
Model evaluation results on the 2, 046 F1 hybrids in Northeast China (Dataset 1)
Models	Correlation-based metrics					Threshold-based metrics (30% )
	PCC	KCC	SCC	MSE	R2	RE	Kappa	AUC	AUCpr	F1	Accuracy	NDCG	meanNDCG
BayesA	0.496681	0.33015	0.474697	0.738126	0.246692	0.463851	0.30423	0.652115	0.515016	0.513029	0.707722	0.291693	0.401943
BayesB	0.498594	0.331573	0.476393	0.736392	0.248596	0.464216	0.308884	0.654442	0.518095	0.516287	0.709677	0.283666	0.403747
BayesC	0.498547	0.331167	0.475956	0.73653	0.248549	0.452486	0.30423	0.652115	0.51629	0.513029	0.707722	0.271584	0.401921
BL	0.496094	0.329449	0.473688	0.738828	0.246109	0.462813	0.30423	0.652115	0.514185	0.513029	0.707722	0.281982	0.400476
BRR	0.492073	0.32628	0.469885	0.742656	0.242136	0.457633	0.299576	0.649788	0.510427	0.509772	0.705767	0.275039	0.392917
RKHS	0.500419	0.332365	0.477221	0.734931	0.250419	0.455629	0.301903	0.650952	0.518965	0.511401	0.706745	0.297422	0.402694
RRBLUP	0.498592	0.331094	0.475687	0.736587	0.248594	0.458745	0.306557	0.653279	0.514818	0.514658	0.7087	0.291419	0.400581
LASSO	0.487755	0.325318	0.467847	0.747973	0.237905	0.450803	0.285615	0.642807	0.518748	0.5	0.699902	0.301314	0.40368
SPLS	0.441385	0.293874	0.428258	0.803243	0.194821	0.424948	0.248383	0.624191	0.48313	0.473941	0.684262	0.317987	0.379819
SVC	0.377634	0.264408	0.387987	-	0.142607	0.36836	0.25071	0.625355	0.467551	0.47557	0.685239	0.323676	0.341177
SVR	0.444307	0.287962	0.417974	1.00505	0.197408	0.397889	0.25071	0.625355	0.477098	0.47557	0.685239	0.234292	0.366686
RFR	0.468789	0.314701	0.451705	0.766802	0.219763	0.466781	0.311211	0.655606	0.514103	0.517915	0.710655	0.368005	0.41679
RFC	0.429391	0.29839	0.43291	-	0.184377	0.436722	0.283288	0.641644	0.517414	0.498371	0.698925	0.41538	0.426063
RR	0.498604	0.331108	0.475685	0.736575	0.248606	0.45983	0.306557	0.653279	0.51483	0.514658	0.7087	0.291419	0.40058
bigRR	0.500651	0.332998	0.478021	0.734695	0.250652	0.465255	0.308884	0.654442	0.517071	0.516287	0.709677	0.304018	0.402734
BRNN	0.474403	0.315737	0.454634	0.76092	0.225058	0.446043	0.287942	0.643971	0.509915	0.501629	0.70088	0.392262	0.426791
GSMerge	0.500189	0.332512	0.477594	0.734956	0.250189	0.461839	0.306557	0.653279	0.518265	0.514658	0.7087	0.295976	0.403784
GSEnsemble	0.518759	0.345209	0.49484	0.717297	0.269111	0.478954	0.311211	0.655606	0.530918	0.517915	0.710655	0.31748	0.423448
Model evaluation results on the 1, 777 F1 hybrids in Central China (Dataset 2)
Models	Correlation-based metrics					Threshold-based metrics (30% )
	PCC	KCC	SCC	MSE	R2	RE	Kappa	AUC	AUCpr	F1	Accuracy	NDCG	meanNDCG
BayesA	0.502	0.349	0.504	0.701	0.252	0.518	0.314	0.657	0.551	0.52	0.712	0.53	0.537
BayesB	0.501	0.347	0.502	0.703	0.251	0.521	0.319	0.66	0.547	0.523	0.714	0.519	0.532
BayesC	0.501	0.347	0.502	0.703	0.251	0.523	0.319	0.66	0.548	0.523	0.714	0.534	0.54
BL	0.501	0.348	0.503	0.703	0.251	0.51	0.309	0.654	0.548	0.516	0.71	0.529	0.538
BRR	0.5	0.347	0.502	0.703	0.25	0.515	0.309	0.654	0.548	0.516	0.71	0.53	0.536
RKHS	0.502	0.348	0.503	0.701	0.252	0.521	0.322	0.661	0.551	0.525	0.715	0.532	0.543
RRBLUP	0.503	0.349	0.504	0.7	0.253	0.52	0.314	0.657	0.551	0.52	0.712	0.539	0.544
LASSO	0.49	0.341	0.494	0.713	0.24	0.503	0.317	0.658	0.532	0.522	0.713	0.477	0.506
SPLS	0.456	0.316	0.46	0.746	0.208	0.466	0.295	0.648	0.525	0.507	0.704	0.454	0.5
SVC	0.424	0.296	0.431	-	0.179	0.446	0.301	0.65	0.523	0.51	0.706	0.523	0.484
SVR	0.454	0.312	0.452	0.877	0.206	0.469	0.29	0.645	0.505	0.503	0.702	0.403	0.447
RFR	0.502	0.351	0.51	0.701	0.252	0.52	0.333	0.666	0.546	0.533	0.72	0.448	0.516
RFC	0.462	0.33	0.483	-	0.214	0.498	0.325	0.662	0.537	0.527	0.716	0.361	0.478
RR	0.503	0.349	0.504	0.7	0.253	0.52	0.314	0.657	0.551	0.52	0.712	0.539	0.544
bigRR	0.503	0.349	0.505	0.7	0.253	0.524	0.325	0.662	0.552	0.527	0.716	0.53	0.543
BRNN	0.482	0.333	0.485	0.72	0.233	0.488	0.306	0.653	0.532	0.514	0.708	0.493	0.516
GSMerge	0.519	0.361	0.522	0.686	0.269	0.546	0.335	0.668	0.563	0.535	0.721	0.557	0.549
GSEnsemble	0.53	0.368	0.532	0.674	0.281	0.547	0.343	0.672	0.568	0.54	0.724	0.546	0.557
